# Supplementary material for: Whole-Genome Sequencing of Hexagrammos otakii Provides Insights into Its Genomic Characteristics and Population Dynamics
Source: Animals (Basel). 2025 Mar 10;15(6):782. doi: 10.3390/ani15060782 (PMC11939782; doi:10.3390/ani15060782)
Supplement: Supplementary file 1 [file animals-15-00782-s001.zip]

Archive with 3 entries (2 files):
- Supplementary files/
- Supplementary files/Species_Orthologs_supergene_pep.tree
- Supplementary files/super_gene.pep.phy.alignment.txt
