# Supplementary material for: Whole-Genome Sequencing of Hexagrammos otakii Provides Insights into Its Genomic Characteristics and Population Dynamics
Source: Animals (Basel). 2025 Mar 10;15(6):782. doi: 10.3390/ani15060782 (PMC11939782; doi:10.3390/ani15060782)
Supplement: Supplementary file 1 [file animals-15-00782-s001.zip › Supplementary files/Species_Orthologs_supergene_pep.tree]

(Hotakii:0.114100741,(Drerio:0.344460311,Oniloticus:0.083363684)1.000:0.023853105,(Ssinica:0.084442631,(Ncoibor:0.019627286,(Clucidus:0.022765186,Lcrocea:0.028385028)1.000:0.011120597)1.000:0.039565233)1.000:0.010686572);
